# Supplementary material for: Identification of Serum Ferritin-Specific Nanobodies and Development towards a Diagnostic Immunoassay
Source: Biomolecules. 2022 Aug 5;12(8):1080. doi: 10.3390/biom12081080 (PMC9406126; doi:10.3390/biom12081080)
Supplement: Supplementary file 1 [file biomolecules-12-01080-s001.zip]

Archive with 1 entries (1 files):
- biomolecules-1827041-supplementary.pdf
